# Supplementary material for: Intrinsically disordered protein droplet-enhanced oligonucleotide assembly enables rapid oligonucleotide-to-protein expression
Source: Nucleic Acids Res. 2026 May 4;54(8):gkag431. doi: 10.1093/nar/gkag431 (PMC13136894; doi:10.1093/nar/gkag431)
Supplement: gkag431_Supplemental_Files [file gkag431_supplemental_files.zip]

Archive with 2 entries (2 files):
- Supplementary_Information.pdf
- Supplementary_Source_Codes.zip
